# Supplementary material for: Postoperative swallowing recovery in oral and oropharyngeal cancer: A prospective analysis of functional changes and adjuvant therapy effects
Source: PLoS One. 2026 Jan 27;21(1):e0341116. doi: 10.1371/journal.pone.0341116 (PMC12843576; doi:10.1371/journal.pone.0341116)
Supplement: S1 File — (ZIP) [file pone.0341116.s001.zip]

Archive with 2 entries (2 files):
- Data Dictionary - EN.docx
- Data.xlsx
