# Supplementary material for: Postoperative swallowing recovery in oral and oropharyngeal cancer: A prospective analysis of functional changes and adjuvant therapy effects
Source: PLoS One. 2026 Jan 27;21(1):e0341116. doi: 10.1371/journal.pone.0341116 (PMC12843576; doi:10.1371/journal.pone.0341116)
Supplement: S1 File — (ZIP) [file pone.0341116.s001.zip › Data.xlsx]

## Sheet: Sheet1
No	tuoi	nhomtuoi	gioi	bmi	nhombmi	benhkem	phanloaibenhkem	phanloaik	vitriungthu	vitriungthugp	tumor	utientrien	node	nodegp	naohach	nhomhach	w_0	m_0	t_0	f_0	eat_0	eat_gp_0	kh_lsm_kieucat	kh_lsm_cattronkhoang	kh_lsm_kieucattronkhoang	kh_lsm_taitao	kh_dayluoi	kh_kcm	kh_cxh_mui	kh_cxh_mieng	kh_cxh_thanhquan	kh_cxh_2tang	kh_cxh_taitao	kh_loaivat	cord_hm	nhiemtrung_hp	dieutribosung	ngay_tapan	ngay_tapan_gp	ngay_anhoantoan	ngay_anhoantoan_gp	ns_daythanh_hp	ns_udongdich_hp	ns_tinhchatdich_hp	ns_dv_slnt_hp	ns_dv_hm_hp	ns_dv_hh_hp	ns_dv_naptt_hp	ns_dv_tiendinh_hp
1	59	0	1	20.34	2	0	0	1	1	1	3	2	0	0	2	2	63	5	4	5	3	1	2	2	2	2	0	0	0	0	0	0	0	1	0	0	1	8	2	9	2	0	1	3	2	2	1	0	0
2	56	0	1	20.2	2	0	0	1	1	1	2	1	1	1	2	1	55	5	5	5	2	0	5	2	4	2	0	0	0	0	0	0	0	4	0	0	1	10	2	17	3	0	1	2	2	2	2	0	1
3	52	0	1	18	1	0	0	1	1	1	4	2	2	1	2	1	49	5	5	5	8	1	4	2	5	2	0	0	0	0	0	0	0	3	0	0	1	17	3	24	3	1	2	1	2	2	2	1	2
4	60	0	1	23.51	3	0	0	1	1	1	4	2	0	0	2	2	64	5	4	5	6	1	4	2	5	2	0	0	0	0	0	0	0	1	0	0	0	12	2	14	2	1	2	1	2	2	2	1	2
5	59	0	1	16.94	1	0	0	1	1	1	2	1	0	0	1	1	45	5	5	5	2	0	2	2	2	2	1	0	0	0	0	0	0	1	0	0	0	6	1	7	1	0	1	1	2	2	2	0	0
6	51	0	1	22.1	2	0	0	1	1	1	4	2	2	1	2	2	53	5	5	5	7	1	2	2	2	2	0	0	0	0	0	0	0	1	0	0	1	6	1	8	2	0	1	3	2	2	1	0	0
7	60	0	1	19.56	2	0	0	1	1	1	4	2	1	1	2	2	44	4	3	4	11	1	4	2	5	2	3	0	0	0	0	0	0	3	0	0	1	20	3	150	3	0	0	2	1	2	1	1	0
8	56	0	1	25.1	3	0	0	1	1	1	3	2	2	1	2	2	58	5	5	5	4	1	2	2	3	2	0	0	0	0	0	0	0	1	0	0	1	9	2	12	2	0	1	3	2	2	1	0	0
9	46	0	1	22.04	2	0	0	2	3	0	2	1	2	1	1	2	60	5	5	5	4	1	0	0	0	2	0	2	1	1	0	1	2	1	2	0	2	14	2	21	3	0	1	3	2	2	2	0	0
10	64	0	1	19.15	2	1	2	2	3	0	1	1	0	0	1	1	49	5	5	5	3	1	0	0	0	0	0	0	1	0	0	0	1	0	1	0	0	5	1	6	1	0	0	1	1	1	2	0	0
11	33	0	2	20.28	2	0	0	1	1	1	2	1	2	1	2	2	50	5	5	5	4	1	2	2	2	2	1	0	0	0	0	0	0	1	0	0	1	9	2	16	3	0	0	1	2	1	1	0	0
12	52	0	1	21.1	2	0	0	1	1	1	2	1	0	0	1	2	50	5	5	5	3	1	2	2	1	2	0	0	0	0	0	0	0	1	0	0	0	9	2	10	2	0	0	0	2	1	2	0	0
13	58	0	1	21.3	2	0	0	2	5	0	2	1	2	1	2	2	63	5	4	4	7	1	0	0	0	0	0	1	0	1	1	1	2	1	2	0	2	11	2	19	3	0	2	2	2	0	3	0	2
14	67	1	1	23.44	3	0	0	2	5	0	4	2	2	1	1	2	60	4	4	4	9	1	0	0	0	0	2	1	1	1	1	1	2	2	2	0	2	19	3	26	3	0	1	2	2	2	3	0	0
15	38	0	1	17.96	1	0	0	1	1	1	3	2	1	1	2	2	55	5	3	4	7	1	2	2	3	2	1	0	0	0	0	0	0	1	0	1	2	10	2	18	3	0	1	3	2	2	2	0	0
16	64	0	1	21.48	2	0	0	1	1	1	3	2	2	1	1	2	55	5	4	4	6	1	2	2	1	2	0	0	0	0	0	0	0	1	0	1	1	14	2	16	3	0	1	3	2	2	1	1	1
17	59	0	1	27.73	3	1	2	2	3	0	3	2	1	1	1	1	71	4	4	4	5	1	0	0	0	0	1	1	1	1	1	1	2	2	2	0	2	14	2	20	3	0	1	3	2	2	2	0	0
18	77	1	2	23.11	3	0	0	1	1	1	1	1	0	0	1	1	52	5	3	5	3	1	1	1	0	1	0	0	0	0	0	0	0	0	0	0	0	5	1	6	1	0	0	2	1	1	1	0	0
19	64	0	1	23.42	3	0	0	1	1	1	1	1	0	0	1	1	63	5	5	5	3	1	1	1	0	1	0	0	0	0	0	0	0	0	0	0	0	4	1	5	1	0	0	2	1	1	1	0	0
2	74	1	1	22.04	2	0	0	2	5	0	3	2	0	0	1	2	60	5	4	3	5	1	0	0	0	0	0	0	0	0	0	1	1	0	1	0	1	10	2	17	3	1	1	2	2	2	2	1	1
21	60	0	1	25.95	3	0	0	1	1	1	1	1	0	0	1	1	75	5	4	5	3	1	1	1	0	1	0	0	0	0	0	0	0	0	0	0	0	5	1	6	1	0	0	2	1	1	1	0	0
22	73	1	2	23.63	3	1	2	2	3	0	2	1	2	1	1	2	59	4	3	4	8	1	0	0	0	0	0	2	0	1	0	0	1	0	2	0	2	6	1	7	1	0	0	2	2	2	2	0	0
23	57	0	1	23.03	3	0	0	2	3	0	3	2	2	1	1	2	65	5	4	5	3	1	0	0	0	0	0	1	0	1	0	0	2	1	2	0	2	7	1	14	2	0	1	3	2	2	2	0	0
24	67	1	1	25.86	3	0	0	2	3	0	1	1	0	0	1	1	73	5	5	5	3	1	0	0	0	0	0	0	0	1	0	0	0	0	1	0	0	4	1	5	1	0	0	1	1	1	2	0	0
25	38	0	1	25.54	3	0	0	1	1	1	3	2	1	1	1	2	63	5	5	4	6	1	2	2	3	2	1	0	0	0	0	0	0	1	0	1	2	16	3	23	3	0	1	2	2	2	1	0	0
26	58	0	1	25.22	3	0	0	2	5	0	2	1	0	0	2	2	79	5	5	5	4	1	0	0	0	0	0	0	0	0	1	0	1	0	1	0	0	5	1	6	1	0	1	3	2	1	2	0	0
27	47	0	1	23.88	3	0	0	1	1	1	2	1	0	0	1	1	65	5	5	5	3	1	2	2	1	2	0	0	0	0	0	0	0	1	0	0	0	6	1	7	1	0	1	2	2	1	1	0	0
28	36	0	1	19.53	2	0	0	1	1	1	3	2	0	0	1	2	50	5	4	4	3	1	2	2	1	2	0	0	0	0	0	0	0	1	0	0	0	7	1	9	2	0	1	1	2	2	2	0	0
29	40	0	1	19.72	2	0	0	1	1	1	2	1	0	0	2	2	57	5	5	5	3	1	5	2	4	2	0	0	0	0	0	0	0	1	0	0	0	8	2	10	2	0	1	1	2	1	1	0	0
30	46	0	1	22.31	2	0	0	1	1	1	3	2	1	1	1	2	60	5	4	4	6	1	2	2	1	2	1	0	0	0	0	0	0	1	0	1	2	9	2	14	2	0	1	3	2	1	1	0	0
31	57	0	1	24.56	3	1	1	2	3	0	1	1	2	1	1	1	59	5	5	5	7	1	0	0	0	0	0	2	0	1	0	0	1	0	2	0	2	6	1	7	1	0	0	1	1	1	2	0	0
32	56	0	1	20.04	2	0	0	1	1	1	2	1	0	0	1	2	57	5	5	5	3	1	2	2	1	2	0	0	0	0	0	0	0	1	0	1	2	9	2	10	2	0	0	1	2	2	1	0	0
33	60	0	1	21.26	2	0	0	2	3	0	2	1	2	1	2	2	60	5	4	4	6	1	0	0	0	0	2	1	1	1	0	1	2	1	2	1	2	21	3	28	3	0	1	3	2	2	2	0	0
34	58	0	1	22.83	2	0	0	1	1	1	2	1	1	1	2	1	57	5	3	5	5	1	0	2	4	2	0	0	0	0	0	0	0	1	0	0	0	7	1	12	2	0	1	2	2	1	2	0	1
35	67	1	2	21.76	2	0	0	1	1	1	3	2	1	1	2	2	55	5	3	4	6	1	2	2	1	2	1	0	0	0	0	0	0	2	0	0	1	9	2	14	2	0	0	2	2	1	0	0	0
36	65	1	2	26.67	3	0	0	1	1	1	2	1	0	0	1	2	60	5	4	5	5	1	2	2	1	2	1	0	0	0	0	0	0	1	0	0	1	7	1	8	2	0	1	3	2	2	1	0	0
37	49	0	1	26.64	3	0	0	2	3	0	3	2	3	1	1	2	77	5	5	5	4	1	0	0	0	0	1	1	1	0	0	0	2	1	2	0	2	11	2	12	2	0	1	3	1	2	1	0	0
38	73	1	1	26.22	3	0	0	1	1	1	2	1	0	0	2	2	63	5	3	4	4	1	5	2	4	2	0	0	0	0	0	0	0	1	0	0	1	9	2	16	3	0	1	2	2	1	1	0	0
39	70	1	1	23.89	3	1	2	1	1	1	2	1	0	0	1	2	74	5	4	5	5	1	2	2	1	2	0	0	0	0	0	0	0	1	0	0	0	7	1	8	2	0	0	1	2	1	1	0	0
40	53	0	1	21.45	2	1	2	2	3	0	2	1	0	0	1	1	62	5	5	5	3	1	0	0	0	0	0	0	0	1	0	0	1	0	1	0	0	5	1	6	1	0	0	1	1	1	2	0	0
41	49	0	1	23.53	3	1	1	2	3	0	3	2	1	1	1	1	68	5	5	5	3	1	0	0	0	0	1	1	1	1	0	0	2	1	2	0	2	12	2	13	2	0	1	3	2	2	2	0	0
42	44	0	2	19.98	2	0	0	1	1	1	3	2	0	0	1	2	48	5	4	5	8	1	2	2	1	2	2	0	0	0	0	0	0	1	0	0	1	10	2	16	3	0	1	3	2	1	1	0	0
43	59	0	1	20.2	2	0	0	1	1	1	2	1	0	0	2	2	55	5	4	4	5	1	5	2	1	2	0	0	0	0	0	0	0	1	0	0	0	9	2	14	2	0	1	3	2	2	2	0	0
44	40	0	2	20.93	2	0	0	1	1	1	1	1	0	0	2	2	49	5	5	5	3	1	1	1	0	1	0	0	0	0	0	0	0	0	0	0	0	6	1	7	1	0	0	2	1	1	1	0	0
45	48	0	1	25.07	3	0	0	2	5	0	2	1	0	0	2	2	61	5	4	4	7	1	0	0	0	0	0	0	0	0	1	0	1	0	0	0	0	5	1	6	1	1	1	2	2	2	2	0	0
46	45	0	2	28.76	3	0	0	1	1	1	4	2	2	1	1	2	63	5	5	5	6	1	2	2	1	2	0	0	1	0	0	0	0	1	0	0	2	8	2	9	2	0	0	1	2	2	1	1	0
47	60	0	1	19.14	2	0	0	1	1	1	3	2	1	1	2	2	49	5	5	4	6	1	2	2	4	2	0	0	0	0	0	0	0	1	0	0	1	9	2	10	2	0	1	1	2	1	1	0	0
48	56	0	1	25.53	3	1	2	1	1	1	3	2	0	0	2	2	70	5	4	5	5	1	5	2	4	2	0	0	0	0	0	0	0	1	0	0	0	8	2	9	2	0	0	0	2	2	2	0	0
49	66	1	1	27.34	3	1	2	1	1	1	2	1	0	0	1	1	70	5	5	5	0	0	1	1	0	1	0	0	0	0	0	0	0	0	0	0	0	5	1	6	1	0	0	2	1	1	1	0	0
50	26	0	1	23.74	3	0	0	1	1	1	2	1	2	1	1	2	67	5	5	5	4	1	2	2	1	2	1	0	0	0	0	0	0	1	0	1	2	21	3	21	3	0	1	3	2	2	1	0	0
51	59	0	1	27.89	3	1	1	2	4	0	1	1	0	0	0	0	67	5	5	4	4	1	0	0	0	0	0	1	0	0	0	0	0	4	1	0	0	3	1	3	1	0	1	1	1	2	1	0	0
52	32	0	1	18.75	2	0	0	1	1	1	2	1	0	0	1	1	48	5	5	5	3	1	1	1	0	1	0	0	0	0	0	0	0	0	0	0	0	4	1	5	1	1	1	3	2	2	1	1	2
53	62	0	1	28.65	3	0	0	2	3	0	2	1	2	1	2	2	78	3	4	4	10	1	0	0	0	0	0	2	0	0	0	0	0	0	0	0	2	4	1	5	1	1	0	1	1	1	1	1	0
54	37	0	1	29.76	3	0	0	1	1	1	1	1	0	0	1	1	84	5	5	5	2	0	1	1	0	1	0	0	0	0	0	0	0	0	0	0	0	6	1	7	1	0	0	3	1	1	1	0	0
55	57	0	1	22.95	2	0	0	2	3	0	2	1	0	0	1	1	64	5	5	5	3	1	0	0	0	0	1	1	0	0	0	0	0	0	1	0	0	4	1	5	1	0	0	1	1	1	2	0	0
56	47	0	2	26.67	3	1	1	1	1	1	2	1	0	0	2	2	60	5	5	5	1	0	2	2	1	2	0	0	0	0	0	0	0	1	0	0	1	9	2	16	3	0	0	1	2	1	1	0	0
57	66	1	1	20.7	2	1	2	2	3	0	3	2	2	1	1	2	53	5	3	4	7	1	0	0	0	0	1	1	1	1	0	1	2	1	2	0	1	14	2	21	3	0	0	2	2	2	2	0	0
58	49	0	1	16.56	1	0	0	1	1	1	4	2	3	1	2	2	44	3	2	4	12	1	4	2	5	2	0	0	0	0	0	0	0	3	0	0	2	16	3	23	3	0	0	1	2	2	2	2	0
59	59	0	1	25.51	3	1	2	1	1	1	4	2	2	1	2	2	72	5	5	5	8	1	4	2	5	2	3	0	0	0	0	0	0	3	0	1	1	14	2	22	3	1	2	1	2	2	2	1	2
60	26	0	2	19.53	2	0	0	1	1	1	2	1	0	0	1	2	50	5	5	5	3	1	2	2	1	2	0	0	0	0	0	0	0	1	0	0	0	6	1	7	1	0	1	3	2	2	1	0	0
61	27	0	1	26.23	3	0	0	1	1	1	2	1	0	0	1	2	85	5	5	5	4	1	2	2	1	2	0	0	0	0	0	0	0	1	0	1	1	21	3	21	3	0	1	3	2	2	1	0	0
62	35	0	1	26.89	3	0	0	1	1	1	2	1	0	0	1	1	75	5	5	5	2	0	2	2	1	2	1	0	0	0	0	0	0	1	0	1	0	21	3	21	3	0	1	3	2	2	1	0	0
63	50	0	1	21.72	2	0	0	1	1	1	2	1	0	0	1	2	65	5	5	5	3	1	2	2	1	2	0	0	0	0	0	0	0	1	0	0	0	7	1	7	1	0	1	3	2	2	1	0	0
64	55	0	1	17.58	1	1	1	1	1	1	2	1	2	1	1	2	45	5	4	5	3	1	2	2	1	2	0	0	0	0	0	0	0	1	0	0	1	6	1	7	1	0	1	3	2	2	1	0	0
65	36	0	2	21.76	2	0	0	1	1	1	1	1	0	0	1	1	55	5	5	5	1	0	1	1	0	1	0	0	0	0	0	0	0	0	0	0	0	6	1	7	1	0	0	1	1	1	1	0	0
66	55	0	1	16.53	1	0	0	1	1	1	2	1	0	0	2	2	45	5	4	5	2	0	5	2	4	2	0	0	0	0	0	0	0	1	0	0	1	8	2	14	2	0	1	3	2	2	1	0	0
67	74	1	1	20.94	2	0	0	1	1	1	2	1	0	0	1	2	57	5	4	5	4	1	2	2	1	2	0	0	0	0	0	0	0	1	0	0	0	9	2	14	2	0	1	3	2	2	1	0	0
68	49	0	1	24.68	3	0	0	2	4	0	2	1	0	0	0	0	68	5	5	5	1	0	0	0	0	0	0	1	0	0	0	0	0	0	1	0	0	6	1	7	1	0	0	2	2	1	1	0	0
69	43	0	2	22.64	2	0	0	1	1	1	2	1	0	0	1	2	53	5	4	5	5	1	2	2	1	2	0	0	0	0	0	0	0	1	0	0	1	9	2	10	2	0	0	1	2	1	1	0	0
70	32	0	1	25.95	3	0	0	1	1	1	1	1	0	0	1	1	75	5	5	5	1	0	1	1	0	1	0	0	0	0	0	0	0	0	0	0	0	6	1	7	1	0	0	2	1	1	1	0	0
71	56	0	1	20.2	2	1	1	2	3	0	4	2	0	0	1	2	55	4	4	4	7	1	0	0	0	0	2	2	1	1	0	1	2	2	2	0	2	18	3	25	3	0	1	3	2	2	2	0	0
72	57	0	1	25.61	3	0	0	1	1	1	1	1	0	0	2	2	74	5	5	5	1	0	1	1	0	1	0	0	0	0	0	0	0	0	0	0	0	7	1	9	2	0	0	2	1	2	1	0	0
73	48	0	2	19.15	2	0	0	1	1	1	3	2	0	0	1	2	46	5	5	5	4	1	2	2	1	2	0	0	0	0	0	0	0	1	0	0	1	12	2	13	2	0	1	3	2	2	1	0	0
74	54	0	1	21.8	2	0	0	1	1	1	2	1	0	0	1	1	63	5	5	5	2	0	2	1	0	2	0	0	0	0	0	0	0	1	0	0	0	7	1	13	2	0	1	3	2	2	1	0	0
75	66	1	1	18	1	0	0	1	1	1	2	1	0	0	1	1	49	5	4	5	3	1	1	1	0	1	0	0	0	0	0	0	0	0	0	0	0	5	1	6	1	0	0	2	1	1	1	0	0
76	64	0	2	20.24	2	0	0	1	1	1	4	2	0	0	2	2	48	4	4	4	5	1	2	2	2	2	1	0	0	0	0	0	0	1	0	0	2	9	2	16	3	0	1	2	2	1	1	0	0
77	50	0	2	24.89	3	0	0	1	1	1	2	1	1	1	1	2	56	4	4	4	6	1	2	2	2	2	0	0	0	0	0	0	0	1	0	0	1	9	2	16	3	0	0	1	2	1	1	0	0
78	36	0	2	18.8	2	0	0	1	1	1	2	1	1	1	1	2	44	3	4	3	3	1	2	2	1	2	0	0	0	0	0	0	0	1	0	0	1	12	2	13	2	0	0	1	2	1	1	0	0
79	75	1	1	19.04	2	0	0	2	3	0	3	2	2	1	2	2	44	5	4	5	4	1	0	0	0	0	0	2	1	1	1	1	2	3	2	0	2	18	3	24	3	0	0	1	2	2	2	1	1
80	54	0	1	23.51	3	1	2	1	1	1	4	2	2	1	2	2	64	5	4	4	3	1	2	2	2	2	2	0	0	0	0	0	0	2	0	1	2	22	3	28	3	0	1	2	2	2	1	0	0
81	55	0	1	27.06	3	0	0	2	3	0	2	1	1	1	1	2	65	5	5	5	1	0	0	0	0	0	0	1	0	1	0	0	0	0	1	0	1	7	1	9	2	0	0	1	2	2	1	0	0
82	57	0	1	16.23	1	0	0	1	1	1	3	2	2	1	2	2	39	5	5	5	4	1	2	2	2	2	0	0	0	0	0	0	0	1	0	0	2	13	2	24	3	0	0	1	2	2	1	1	1
83	59	0	1	24.03	3	0	0	2	3	0	3	2	1	1	1	1	60	5	5	5	2	0	0	0	0	0	2	1	0	1	1	1	2	2	2	0	2	17	3	24	3	0	1	1	2	2	2	1	1
84	68	1	1	22.07	2	0	0	2	3	0	2	1	1	1	1	2	51	5	5	5	4	1	0	0	0	0	0	2	0	1	0	0	1	0	2	0	1	7	1	9	2	0	0	1	2	2	1	0	0
85	63	0	1	22.22	2	0	0	2	3	0	3	2	3	1	2	2	50	4	5	4	4	1	0	0	0	0	0	2	0	1	0	0	1	0	2	0	2	5	1	6	1	1	0	1	1	1	1	1	0
86	22	0	1	22.05	2	0	0	1	1	1	4	2	2	1	2	2	66	4	4	4	8	1	4	2	5	2	2	0	0	0	0	0	0	3	0	0	2	21	3	35	3	0	1	1	2	3	2	1	1
87	60	0	2	21.33	2	0	0	2	3	0	3	2	1	1	1	2	48	4	5	4	4	1	0	0	0	0	1	2	0	0	0	0	0	0	1	0	1	7	1	9	2	1	0	1	1	1	1	1	0
88	57	0	1	16.85	1	1	1	1	1	1	1	1	0	0	1	1	43	5	5	5	2	0	1	0	0	1	0	0	0	0	0	0	0	0	0	1	0	16	3	22	3	0	0	2	1	1	1	0	0
89	69	1	1	19.83	2	1	1	2	2	0	3	2	1	1	2	1	54	4	3	5	9	1	0	0	0	0	3	0	0	0	0	0	0	0	1	0	0	28	3	120	3	0	1	2	1	2	2	0	1
[truncated: 212 more columns]
